# Supplementary material for: Plant Metabolome Between Root and Aerial Parts of Cichorium intybus L. and Anti-Hyperuricemia Mechanisms Based on Cell Metabolomics
Source: Metabolites. 2025 Nov 6;15(11):727. doi: 10.3390/metabo15110727 (PMC12654568; doi:10.3390/metabo15110727)
Supplement: Supplementary file 1 [file metabolites-15-00727-s001.zip]

Archive with 1 entries (1 files):
- metabolites-3907596-supplementary.pdf
